# Supplementary material for: A partial proteome reference map of the wine lactic acid bacterium Oenococcus oeni ATCC BAA-1163
Source: Open Biol. 2014 Feb 26;4(2):130154. doi: 10.1098/rsob.130154 (PMC3938052; doi:10.1098/rsob.130154)
Supplement: Table S1 [file rsob130154supp1.xlsx]

## Sheet: Hoja1
Table S1. Protein identification by MALDI-TOF/TOF mass spectrometry.
Spot No. 1	Gel2	Locus 3	Ac. Code.4	Protein Name5	Function6	Mr (Da)7	pI8	Gravy9	Total Score10	No. of peptides matched11	Sequence coverage (%)12
941	A	EAV39712	gi|118432988	Cell shape determining protein, MreB-like OENOO_48004	Cell cycle control and cell division	40193.0	5.20	-0.052	346	32	61
1293									539	23	18
525	A	EAV38908	gi|118432168	Cell division protein FtsA OENOO_64017	Cell cycle control and cell division	49441.7	4.85	-0.362	188	15	31
545									483	29	56
975	A	EAV39659	gi|118432933	Cell shape determining protein OENOO_50015	Cell cycle control and cell division	34965.3	4.82	0.157	266	16	40
2561	A	EAV39771	gi|118433049	Glucose-inhibited division protein GidB OENOO_46002	Cell cycle control and cell division	27360.0	9.03	-0.233	226	12	35
1754	A	EAV38954	gi|118432214	UDP-galactopyranose mutase OENOO_64072	Cell wall, membrane and envelope biogenesis	46290.0	8.83	- 0.728	300	28	52
1952	A	EAV38958	gi|118432218	UDP-glucose-6-dehydrogenase OENOO_64076	Cell wall, membrane and envelope biogenesis	43696.1	6.28	-0.265	383	24	54
2000									692	25	44
844									157	17	36
1630									732	27	59
2591	A	EAV39250	gi|118432514	Tributyrin esterase OENOO_60072	Cell wall, membrane and envelope biogenesis	30907.1	7.79	-0.421	137	12	32
3332									116	13	36
2138	A	EAV39645	gi|118432918	Esterase C, OENOO_51026	Cell wall, membrane and envelope biogenesis	29294.0	6.76	-0.627	321	20	49
3269									289	17	48
3284									218	17	57
2065	A	EAV39280	gi|118432545	Glucose-1-phosphate thymidyl transferase OENOO_59028	Cell wall, membrane and envelope biogenesis	32034.8	7.73	-0.119	630	20	40
3199									344	16	35
3210									444	18	35
1019	A	EAV39281	gi|118432546	dTDP-glucose-4, 6-dehydratase OENOO_59030	Cell wall, membrane and envelope biogenesis	37428.9	5.80	-0.443	425	22	68
2290									976	26	72
2029	A	EAV39283	gi|118432548	dTDP-4-dehydrorhamnose reductase OENOO_59032	Cell wall, membrane and envelope biogenesis	32567.0	6.13	-0.422	378	21	64
972	A	EAV39284	gi|118432549	Peptidoglycan branched peptide synthesis protein OENOO_59033	Cell wall, membrane and envelope biogenesis	39368.4	5.68	- 0.493	147	15	32
1131	A	EAV39325	gi|118432591	UTP-glucose-1-phosphate uridyltransferase OENOO_58029	Cell wall, membrane and envelope biogenesis	32529.0	5.39	-0.365	384	23	65
1550	A	EAV39551	gi|118432822	UDP-N-acetylmuramate-alanine ligase OENOO_53028	Cell wall, membrane and envelope biogenesis	48161.0	5.93	-0.246	458	26	68
1234	A	EAV39251	gi|118432515	Serine-type D-Ala-D-Ala carboxypeptidase OENOO_60073	Cell wall, membrane and envelope biogenesis	46123.5	9.91	-0.150	298	25	33
3179	A	EAV39636	gi|118432909	NADPH oxidoreductase, quinone family OENOO_51016	Cell wall, membrane and envelope biogenesis	22056.7	9.95	-0.328	84	4	9.92
2410	A	EAV39669	gi|118432943	UDP-glucose 4-epimerase OENOO_50027	Cell wall, membrane and envelope biogenesis	37180.1	6.01	-0.458	297	15	48
560	A	EAV39929	gi|118433214	Glucosamine-fructose-6-phosphate aminotransferase OENOO_38018	Cell wall, membrane and envelope biogenesis	66243.0	5.23	-0.151	302	27	47
1916	A	EAV39874	gi|118433155	Enoyl-acyl-carrier-protein reductase OENOO_43024	Cell wall, membrane and envelope biogenesis	33482.6	5.87	0.047	309	23	29
2178	A	EAV38753	gi|118432011	NADPH dependent R-specific alcohol dehydrogenase OENOO_66070	Energy production and conversion	25805.5	6.11	-0.061	145	7	23
2896									117	4	11
2647									123	5	10.53
1574	A	EAV39120	gi|118432382	Dehydrogenase, FAD/FMN-containing OENOO_62071	Energy production and conversion	50595.0	8.82	-0.172	723	23	22.23
1884									666	24	23
2491	A	EAV39243	gi|118432507	NADPH oxidoreductase, quinone family OENOO_60065	Energy production and conversion	22512.3	9.94	-0.487	262	8	17.7
3880								-0.487	198	9	16
754	A	EAV39959	gi|118433246	Glutathione reductase OENOO_36011	Energy production and conversion	49699.2	5.12	-0.216	133	12	35
1925	A	EAV40013	gi|118433304	Quinone oxidoreductase OENOO_32012	Energy production and conversion	34088.0	6.92	0.066	285	12	55
2641									176	10	48
1092	A	EAV39471	gi|118432740	Oxidoreductase OENOO_5501	Energy production and conversion	32086.0	5.25	-0.367	202	16	55
1095									564	24	70
1020	A	EAV39599	gi118432871	Aldo/keto reductase OENOO_52022	Energy production and conversion	34227.9	6.10	-0.433	164	15	30
1279	A	EAV39225	gi|118432489	Oxygen-insensitive NADPH nitroreductase OENOO_60040	Energy production and conversion	27245.8	5.58	-0.322	108	8	35
2516	A	EAV40029	gi|118433323	ATP synthase, D subunit OENOO_29003	Energy production and conversion	20145.9	6.92	-0.219	539	15	60
3462	A	EAV39052	gi|118432313	Autoinducer-2 production protein OENOO_63088	Membrane signalling and quorum sensing	17665.0	5.35	-0.357	115	6	40
3478									281	14	65
476	A	EAV40057	gi|118433358	GTP-binding protein TypA OENOO_22005	Membrane signalling and quorum sensing	68402.0	5.38	-0.391	284	24	39
479									463	34	57
830	A	EAV39829	gi|118433109	S-adenosylmethionine synthetase OENOO_44002	Metabolism coenzyme	42195.5	4.84	-0.197	390	20	46
1754B	A	EAV39759	gi|118433036	Aspartate/Aromatic amino acids aminotransferase OENOO_47017	Metabolism of amino acids	43714.0	6.73	-0.128	169	12	34
2096	A	EAV39209	gi|118432473	Aspartate/Aromatic amino acids aminotransferase OENOO_60020	Metabolism of amino acids	43148.3	5.78	-0.150	420	22	59
1655	A	EAV39358	gi|118432625	Arginine deiminase OENOO_57007	Metabolism of amino acids	47600.0	5.84	-0.323	81	11	33
665	A	EAV39826	gi|118433105	Glutamine synthetase OENOO_45028	Metabolism of amino acids	49946.9	5.23	-0.244	213	21	36
1309	A	EAV39038	gi|118432299	Homoserine dehydrogenase OENOO_63073	Metabolism of amino acids	47533	7.77	-0.118	544	33	71
2346	A	EAV40003	gi|118433293	Amidotransferase OENOO_33012	Metabolism of amino acids	20983.3	7.73	-0.041	506	18	74
416	A	EAV38828	gi|118432087	Phosphoketolase OENOO_65028	Metabolism of carbohydrates	85527.6	5.05	-0.546	786	53	54
611	A	EAV39612	gi|118432884	L-ribulose-5-phosphate 4-epimerase OENOO_52036	Metabolism of carbohydrates	26931.4	4.85	-0.341	896	36	31
3182	A	EAV39071	gi|118432333	Mannose-6-phosphate isomerase OENOO_62016	Metabolism of carbohydrates	14616.7	6.06	-0.510	148	7	47
3748	B								263	10	40
902	A	EAV39210	gi|118432474	Aspartate-semialdehyde dehydrogenase OENOO_60021	Metabolism of carbohydrates	40514.0	5.82	-0.343	131	18	17
908									234	16	20
849	A	EAV39256	gi|118432521	Glycerate kinase OENOO_59002	Metabolism of carbohydrates	39641.3	5.47	-0.030	237	19	38
948	A	EAV39460	gi|118586809	Alcohol dehydrogenase I, OENOO_55005	Metabolism of carbohydrates	37463.7	5.04	-0.113	168	16	47
837	A	EAV39625	gi|118432898	Alcohol dehydrogenase, Zn containing OENOO_51004	Metabolism of carbohydrates	37978.0	5.14	-0.048	422	19	49
960									232	16	52
773	A	EAV39761	gi|118433038	6-phosphogluconate dehydrogenase OENOO_47020	Metabolism of carbohydrates	53175.0	5.43	-0.226	640	44	74
1716									305	19	37
2687	A	EAV39522	gi|118432792	Fructokinase OENOO_54038	Metabolism of carbohydrates	32361.0	6.18	-0.115	413	18	43
756	A	EAV39928	gi|118433213	Glucose-6-phosphate isomerase ENOO_38017	Metabolism of carbohydrates	48608.3	4.99	-0.180	573	30	57
880	A	EAV39926	gi|118433211	Phosphoglycerate kinase OENOO_38015	Metabolism of carbohydrates	42991.4	5.61	-0.162	356	22	45
1313	A	EAV39778	gi|118433056	Phosphoglycerate mutase OENOO_46011	Metabolism of carbohydrates	27126.8	5.5	-0.495	278	13	42
786	A	EAV39936	gi|118433222	Enolase OENOO_46011	Metabolism of carbohydrates	48436.4	4.72	-0.300	708	35	71
1237	A	EAV39435	gi|118432703	Pyruvate kinase OENOO_56040	Metabolism of carbohydrates	52215.0	5.90	-0.313	693	33	68
1540									369	26	53
1729	A	EAV39788	gi|118433066	Glucose-6-phosphate 1-dehydrogenase OENOO_46022	Metabolism of carbohydrates	56448.8	6.09	-0.491	76	10	25
3112	A	EAV39903	gi|118433187	Oxidoreductase OENOO_40005	Metabolism of carbohydrates	26032.0	6.60	- 0.237	106	5	15
2772	B								593	16	59
1425	A	EAV38721	gi|118431979	CitXG protein, includes Apo-citrate lyase phosphoribosyl-dephospho-CoA transferase OENOO_66029	Metabolism of citrate	33797.0	9.63	-0.257	770	26	57
711	A	EAV38723	gi|118431981	Citrate lyase, α chain OENOO_66031	Metabolism of citrate	56292.5	6.05	-0.136	407	30	49
1619									629	33	50
1120	A	EAV38724	gi|118431982	Citrate lyase, β chain OENOO_66032	Metabolism of citrate	33809.0	4.85	-0.120	390	29	73
874	A	EAV38727	gi|118431985	Oxaloacetate decarboxylase OENOO_66036	Metabolism of citrate	40855.0	5.02	0.178	219	14	44
877									442	17	47
578	A	EAV39054	gi|118432315	Malolactic enzyme OENOO_63090	Metabolism of malate	59118.0	4.82	-0.134	390	33	56
1331	A	EAV38710	gi|118431968	Deoxynucleoside kinase OENOO_66018	Metabolism of nucleotidos	24729.0	5.07	-0.369	369	12	40
650	A	EAV38805	gi|118433160	CTP synthase OENOO_65003	Metabolism of nucleotides	60153.0	5.67	-0.272	308	23	38
1470	A	EAV38864	gi|118432123	Pyridine nucleotide-disulfide dehydrogenase OENOO_65066	Metabolism of nucleotides	43187.0	7.68	-0.157	909	28	64
1763									282	28	63
3536	B	EAV38905	gi|118432165	Purine biosynthesis phosphoribosylaminoimidazole carboxylase I OENOO_64013	Metabolism of nucleotides	17461.1	6.41	0.051	188	7	23
3538									188	7	20
1965	A	EAV39137	gi|118432400	Ribose-phosphate pyrophosphokinase OENOO_61013	Metabolism of nucleotides	38349.8	6.30	-0.072	459	21	61
2026	A	EAV39205	gi|118432469	Thymidylate synthase OENOO_60016	Metabolism of nucleotides	38406.8	6.61	-0.431	141	14	31
3637	A	EAV39303	gi|118432569	Purine biosynthesis xanthine phosphoribosyltransferase OENOO_58003	Metabolism of nucleotides	22809.0	6.52	0.043	171	11	37
2280	A	EAV39417	gi|118432685	Uridylate kinase, UMP-kinase OENOO_56016	Metabolism of nucleotides	25803.5	5.82	-0.103	569	22	68
3465									292	17	64
1814	A	EAV39585	gi|118432857	Carbamoyl-phosphate synthase, pyrimidine-specific, small chain OENOO_52005	Metabolism of nucleotides	40317.0	6.51	-0.296	234	12	34
499	A	EAV39793	gi|118433071	Ribonucleoside-diphosphate reductase 2, α subunit OENOO_46027	Metabolism of nucleotides	82251.0	5.16	-0.360	844	49	61
4200									149	14	14
1190	A	EAV39878	gi|118433160	Phosphomethylpyrimidine kinase OENOO_42005	Metabolism of nucleotides	29192.1	5.25	0.000	101	6	27
2246	A	EAV39943	gi|118433229	Exodeoxyribonuclease A OENOO_37014	Metabolism of nucleotides	31290.0	7.82	-0.634	294	20	57
2298	A	EAV39993	gi|118433282	Uracil phosphoribosyltransferase OENOO_34010	Metabolism of nucleotides	22859.7	9.00	0.057	388	20	56
1031	A	EAV38731	gi|118431989	D-lactate dehydrogenase OENOO_66041	Metabolism of pyruvate	36535.1	5.48	-0.142	516	30	80
2254									723	30	74
1058	A	EAV38937	gi|118432197	D-lactate dehydrogenase 2 OENOO_64053	Metabolism of pyruvate	37033.1	5.66	-0.254	282	12	56
971	A	EAV39809	gi|118433088	Pyruvate oxidase OENOO_45010	Metabolism of pyruvate	64780.0	5.42	-0.200	381	23	36
592	A	EAV39518	gi|118432788	α-acetolactate synthase OENOO_54033	Metabolism of pyruvate	61770.0	5.39	-0.110	998	42	60
1297	A	EAV39519	gi|118432789	α-acetolactate decarboxylase OENOO_54034	Metabolism of pyruvate	30609.8	6.81	-0.431	188	11	39
1300	A								405	17	60
916	A	EAV39706	gi|118432981	1,3-propanediol dehydrogenase OENOO_49030	Metabolism of pyruvate	42298.0	5.29	-0.153	177	15	46
1178	A	EAV39729	gi|118433005	Acetoin reductase OENOO_48023	Metabolism of pyruvate	27398.0	5.48	-0.108	131	12	33
1188	A	EAV39864	gi|118433145	Diacetyl reductase OENOO_43013	Metabolism of pyruvate	27438.2	5.24	-0.073	134	11	38
669	A	EAV38965	gi|118432225	Trigger factor OENOO_64083	Post-translational modification, protein and peptide turnover, chaperone	48287.7	4.78	-0.566	586	34	65
1078	A	EAV39326	gi|118432592	Thioredoxin reductase OENOO_58030	Post-translational modification, protein and peptide turnover, chaperone	33994.0	4.69	-0.211	124	10	29
1173	A	EAV39336	gi|118432602	Prolinase, AB hydrolase 1 family OENOO_58040	Post-translational modification, protein and peptide turnover, chaperone	34931.1	5.25	-0.566	120	10	33
733	A	EAV39433	gi|118432701	Tripeptidase, peptidase M20 family OENOO_56037	Post-translational modification, protein and peptide turnover, chaperone	45301.8	4.86	-0.429	132	11	27
1109	A	EAV39514	gi|118432784	Methionyl aminopeptidase 1, metallopeptidase M24 family OENOO_54029	Post-translational modification, protein and peptide turnover, chaperone	31940.0	5.64	- 0.340	242	14	34
1185									191	16	69
625	A	EAV39623	gi|118432896	Dipeptidase, peptidase U 34 family OENOO_51001	Post-translational modification, protein and peptide turnover, chaperone	55355	5.11	-0.468	273	23	34
2783	A	EAV38793	gi|118432051	Heat-shock protein Lo18 OENOO_66120	Post-translational modification, proteinan peptide turnover and chaperones	16937.8	5.10	-0.941	257	13	65
2599	A	EAV39400	gi|118432667	Protease, stomatin/prohibitin-like (proteolysis fragment) OENOO_57062	Post-translational modification, proteinan peptide turnover and chaperones	30283.31	6.86	-0.325	121	8	33
1886									348	18	57
742	A	EAV38884	gi|118432143	DNA A Initiation of chromosome replication OENOO_65087	Replication, recombination and repair	52526.0	6.29	-0.329	166	19	37
1716B									128	11	23
2504	A	EAV38695	gi|118431952	Replication protein , plasmid pL013 OENOO_plasmid003	Replication, recombination and repair	73296.8	8.43	-0.588	305	15	49
3891									332	20	73
1683	A	EAV39132	gi|118432395	GTPase OENOO_61008	Signal transduction mechanisms	49249.0	8.95	-0.404	106	8	23
3319	B	EAV38739	gi|118431997	Transcriptional regulator, TetR/AcrR family OENOO_66052	Transcription and transcriptional regulator	20628.8	7.92	-0.238	468	14	45
2492	A	EAV38939	gi|118587375	Transcriptional regulator, LysR family OENOO_64055	Transcription and transcriptional regulator	31318.0	9.40	-0.343	317	24	61
1000	A	EAV39082	gi|118432344	Glucose-resistance amylase regulator OENOO_62028	Transcription and transcriptional regulator	36347.5	8.73	-0.189	280	25	33
1231	A	EAV39122	gi|118432384	DNA-binding response regulator. VicR OENOO_62073	Transcription and transcriptional regulator	27468.4	5.00	-0.200	244	15	35
2269	A	EAV39157	gi|118432420	Transcription-repair coupling factor OENOO_61036	Transcription and transcriptional regulator	135151.4	6.00	-0.346	158	8	38.8
2789									98	5	23.61
2655									195	6	2834
2806									91	5	23.61
1192	A	EAV39321	gi|118432587	Regulatory protein PhoU OENOO_58025	Transcription and transcriptional regulator	26757.2	5.27	-0.403	180	14	46
1674	A	EAV39333	gi|118432599	Sucrose operon repressor OENOO_58037	Transcription and transcriptional regulator	35391.0	6.67	-0.099	493	21	49
1240	A	EAV39777	gi|118433055	Two-component response regulator OENOO_46008	Transcription and transcriptional regulator	25567.2	4.72	-0.069	120	9	27
597	A	EAV40034	gi|118433329	DNA-dependent RNA polymerase, B' subunit OENOO_28001	Transcription and transcriptional regulator	137415.0	6.17	-0.322	551	53	45
1654	A	EAV38818	gi|118432077	Tryptophanyl-tRNA synthetase OENOO_65016	Translation ribosomal, structure and biogenesis	38252.5	6.02	-0.452	702	30	76
3403	B	EAV38893	gi|118432152	30S ribosomal protein S6 OENOO_65096	Translation ribosomal, structure and biogenesis	16309.0	6.31	-0.714	411	10	34
3444									643	16	34
2857	A								263	11	36
2894									306	14	51
810	A	EAV39196	gi|118432460	Elongation factor Tu OENOO_60006	Translation ribosomal, structure and biogenesis	44225.2	4.99	-0.279	927	38	70
860									151	10	43.85
4343									76	8	15
4370									104	11	23
4516									108	10	13
1082	A	EAV39415	gi|118432683	30S ribosomal protein S2 OENOO_56014	Translation ribosomal, structure and biogenesis	28736.43	4.85	-0.563	95	13	51
721	A	EAV39508	gi|118432778	Glutamyl-tRNAGln amidotransferase, B subunit OENOO_54023	Translation ribosomal, structure and biogenesis	53380.2	5.65	-0.595	233	19	42
697	A	EAV39509	gi|118432779	Glu-tRNA amidotransferase, A subunit OENOO_54024	Translation ribosomal, structure and biogenesis	56610.27	7.04	-0.234	402	22	48
484	A	EAV39552	gi|118432823	Peptide chain release factor 3 OENOO_53030	Translation ribosomal, structure and biogenesis	57536.3	5.78	-0.459	746	57	66
2618	A	EAV39884	gi|118433166	Ribosomal subunit interface protein OENOO_42012	Translation ribosomal, structure and biogenesis	22370.5	6.20	-0.702	608	17	52
3274									348	15	52
2672	A	EAV40060	gi|118433362	50S ribosomal protein L5 OENOO_21002	Translation ribosomal, structure and biogenesis	20009.1	9.07	-0.171	365	20	76
3205									91	6	36
4423									506	20	77
3224	B								488	13	52
3257									608	17	68
3154	A	EAV40061	gi|118433363	Ribosomal protein S8 OENOO_21003	Translation ribosomal, structure and biogenesis	16706.6	9.85	-0.083	395	14	56
3375	A	EAV39892	gi|118433175	ABC glutamine transporter, ATP-binding protein OENOO_41008	Transport of amino acids	28169	6.25	-0.300	404	29	79
3369									523	31	81
2084	A	EAV39836	gi|118433116	ABC-type cobalt transport system, ATPase component OENOO_44010	Transport of cobalt	34777.0	9.49	-0.169	170	14	29
1272	A	EAV39362	gi|118432629	ABC-type Fe-S cluster assembly transport system. ATP-binding protein OENOO_57011	Transport of iron	28174.8	5.71	-0.154	282	22	58
1616	A	EAV39363	gi|118432630	ABC-type Fe-S cluster assembly transport system OENOO_57012	Transport of iron	47788.7	8.28	-0.227	201	17	31
1132	A	EAV40014	gi|118433306	ABC-type oligopeptide transport system. The substrate binding component OENOO_31002	Transport of oligopeptides	60720.7	9.52	-0.471	146	12	45
1740	A	EAV40024	gi|118433317	ABC-type dipeptide/oligopeptide/nickel transport system, ATPase component OENOO_30004	Transport of oligopeptides	37605.1	6.23	-0.236	387	22	60
2192									435	23	58
2136	A	EAV40025	gi|118433318	ABC-type oligopeptide transport, system, ATP-binding cassette OENOO_30005	Transport of oligopeptides	39532.0	9.53	-0.320	352	29	66
2248	B								689	22	51
2267									778	26	59
1055	A	EAV40018	gi|118433310	ABC-type oligopeptide transport system, ATP-binding cassette OENOO_31006	Transport of oligopeptides	34438.8	5.85	-0.456	177	18	59
3171	B	EAV39317	gi|118432583	Phosphate ABC transporter, Permease (PstD) OENOO_58021	Transport of phosphate	34447.1	10.28	0.752	600	17	15.25
3263									724	16	15.25
2323	A	EAV39319	gi|118432585	Phosphate ABC transporter, catalytic subunit (PstB) OENOO_58023	Transport of phosphate	32121.0	9.21	-0.325	451	24	64
2473	A	EAV39320	gi|118432586	Phosphate ABC transporter, ATP-binding protein (PstA) OENOO_58024	Transport of phosphate	28666.0	8.49	-0.333	500	24	75
2861									500	12	68
3246									401	20	63
2553	B								892	20	73
821	A	EAV40070	gi|118433374	Spermidine/putrescine import ATP-binding protein PotA OENOO_19003	Transport of spermidine, putrescine. ABC-type transporter	41175.06	4.72	-0.385	173	14	41
2120	A	EAV38821	gi|118432080	ABC transporter, ATP-binding protein OENOO_65021	Transport system of uncharacterized compound	26365.4	8.65	-0.071	464	15	20
2129									93	8	28
2566									487	19	40
2577									260	14	32
1160	A	EAV39027	gi|118432288	ABC transporter, ATPase OENOO_63061	Transport system of uncharacterized compound	34478.1	5.65	-0.320	355	20	58
980	A	EAV39937	gi|118433223	Multiple sugar ABC transporter ATP-binding protein OENOO_37007	Transport system of uncharacterized sugars	47000.9	5.68	-0.303	126	10	14
2676	A	EAV39971	gi|118433259	Acetyltransferase OENOO_35008	Unknown	20086.0	9.17	-0.371	365	22	74
1127	A	EAV39839	gi|118432199	Aldo/keto reductase, diketogulonate reductase OENOO_44013	Unknown	31691.2	5.60	-0.294	263	18	56
2328	A	EAV39665	gi|118432939	DNA-binding protein YdiH OENOO_50023	Unknown	25338.0	8.57	-0.136	662	27	85
3176									428	22	77
1238	A	EAV39600	gi|118432872	Dehydrogenase OENOO_52023	Unknown	28154.0	5.51	-0.147	140	10	28
2615	A	EAV39093	gi|118432355	Dehydrogenase OENOO_62039	Unknown	35012.2	8.01	-0.242	339	13	18
3342								-0.242	95	15	29
3349								-0.242	152	14	21
1895	A	EAV39427	gi|118432695	GTP-binding protein Era OENOO_56028	Unknown	35027.1	6.28	-0.345	489	24	53
2853	A	EAV39595	gi|118432867	GTP-binding protein OENOO_52018	Unknown	22163.4	9.32	-0.292	226	11	38
1863	A	EAV39048	gi|118432309	Hydrolase, HAD superfamily OENOO_63084	Unknown	31800.0	4.65	-0.173	299	18	44
2901	A	EAV38759	gi|118432017	Hydrolase, HAD superfamily "OENOO_66077	Unknown	30079.0	8.35	-0.221	442	21	51
3285									362	23	59
542	A	EAV39571	gi|118432842	Metallo-beta-lactamase superfamily protein OENOO_53052	Unknown	63091.0	5.58	-0.177	324	28	56
1100	A	EAV38878	gi|118432137	Oxidoreductase OENOO_65081. Aldo/keto reductase family	Unknown	34326.3	5.55	-0.744	172	14	41
1113	A	EAV39045	gi|118432306	Oxidoreductase OENOO_63080. Aldo/keto reductase family	Unknown	31724.6	5.40	-0.411	257	20	68
585	A	EAV38703	gi|118431961	Phosphatase OENOO_66010	Unknown	59865.0	4.92	-0.260	634	49	72
3603	A	EAV39133	gi|118432396	Sugar kinase OENOO_61009	Unknown	22857.3	5.86	0.164	165	11	32
1211	A	EAV40085	gi|118433400	Hypothetical protein OENOO_06001	Unknown	5500.3	5.33	-0.013	342	27	90
3098	A	EAV39933	gi|118433219	Hypothetical protein OENOO_37002. Universal stress protein family	Unknown	15945.6	9.00	-0.018	291	9	42
3703	B								663	10	42
3708									488	9	42
3716									583	10	42
3749	B	EAV39927	gi|118433212	Hypothetical conserved protein OENOO_38016	Unknown	11445.1	7.87	0.000	507	14	71
3958									355	13	39
3974									191	7	49
4217	B	EAV39818	gi|118433097	Hypothetical protein OENOO_45020. Metabolic regulator, ACT domain	Unknown	9908.6	6.16	0.178	463	10	91
783	A	EAV39752	gi|118433029	Hypothetical protein OENOO_47010	Unknown	46705.3	5.39	-0.355	307	20	33
981	A	EAV39685	gi|118432960	Hypothetical protein OENOO_49004	Unknown	24362.6	9.93	-0.073	355	17	35
3602	A	EAV39549	gi|118432820	Hypothetical protein OENOO_53026	Unknown	16206.0	8.83	-0.334	217	10	57
2210	A	EAV39564	gi|118432835	Hypothetical site specific DNA-methyltransferase OENOO_53044	Unknown	29820.0	6.25	-0.110	367	17	53
5021	A	EAV39520	gi|118432790	Hypothetical protein OENOO_54035	Unknown	18597.0	6.08	-0.143	106	6	38
2181	A	EAV38998	gi|118432259	Hypothetical protein OENOO_63029	Unknown	38307.0	8.25	-0.285	101	9	22
4472	A	EAV39028	gi|118432289	Hypothetical protein OENOO_63062	Unknown	17800.0	4.91	-0.570	126	8	33
2002	A	EAV38923	gi|118432183	Hhypothetical protein OENOO_64036	Unknown	18269.5	5.16	-0.442	177	16	21.05
864	A	EAV38700	gi|118431958	Hypothetical protein OENOO_66006	Unknown	21730.8	9.44	0.441	221	18	28
1198	A	EAV38773	gi|118432031	Hypothetical protein OENOO_66092	Unknown	30963.2	5.04	-0.238	139	10	25
Data depicted correspond to the most statistically significant candidates encoded by the Oenococcus oeni ATCC BAA-1163 genome. The data were provided by Mascot search engine
1 Spot numbering as shown in the 2D-gels depicted in Figure 1
2 Spots from A or B gels.
3 Locus for Oenococcus oeni ATCC BAA-1163 from NCBI data base
4 Oenococcus oeni ATCC BAA-1163 protein accession code from NCBI database
5 Protein Name from NCBI database
6 Predicted protein function
7 Theoretical molecular weight (Da).
8 Theoretical isoelectric point (pI)
9 Gravy Index calculated by using the GRAVY Calculator tool (http://www.gravy-calculator.de)
10 Mascot Total score is -10*Log(P) , where P is the probability that the observed match is a random event
11 Number of matched peptides
12 Sequence coverage is the ratio of amino acids (no. identified in peptides/no. in theoretical peptides from sequence data) expressed as a percentage
