# Supplementary material for: A partial proteome reference map of the wine lactic acid bacterium Oenococcus oeni ATCC BAA-1163
Source: Open Biol. 2014 Feb 26;4(2):130154. doi: 10.1098/rsob.130154 (PMC3938052; doi:10.1098/rsob.130154)
Supplement: Table S2 [file rsob130154supp2.xlsx]

## Sheet: Hoja1
	Table S2. Analysis of the identified hypothetical protein of Oenococcus oeni ATCC BAA-1163 with Conserved Domain Database, PSI-BLAST and SMART programs.
	1Spot	2Locus	3Accesion code	4Protein name	5PSI-BLAST Protein description	6Organism	7Score	8E-value	9Identities	10SMART Domain	12Conserved Domains Database	13Functional Role
	1211 (A)	EAV40085	gi|118433400	Hypothetical protein OENOO_06001	Diadenosine tetraphosphatase	Oenococcus oeni PSU-1	107 bits(267)	7e-27	51/52(98%)	Metallophos	MPP_superfamily	This family includes a diverse range of phosphoesterases, including protein phosphoserine phosphatases nucleotidases, sphingomyelin phosphodiesterases and 2'-3' cAMP phosphodiesterases as well as nucleases such as bacterial SbcD or yeast MRE11.
	3098 (A), 3703 / 3708 / 3716 (B)	EAV39933	gi|118433219	Hypothetical protein OENOO_37002. Universal stress protein family	Universal stress protein. UspA-like nucleotide-binding protein	Oenococcus oeni PSU-1	291 bits(745)	8e-99	146/146(100%)		Universal stress protein family	The universal stress protein Usp is a small cytoplasmic bacterial protein whose expression is enhanced when the cell is exposed to stress agents
	3749 / 3958 / 3974 (B)	EAV39927	gi|118433212	Hypotetical conserved protein OENOO_38016	Unknown
	4217 (B)	EAV39818	gi|118433097	Hypothetical protein OENOO_45020. Metabolic regulator, ACT domain	Metabolic regulator	Leuconostoc gasicomitatum LMG 18811	114 bits(286)	7e-31	53/90(59%)	ACT domain	ACT_1ZPV	ACT domains are linked to a wide range of metabolic enzymes that are regulated by amino acid concentration
	783 (A)	EAV39752	gi|118433029	Hypothetical protein OENOO_47010	Metallophosphatase	Oenococcus oeni AWRIB418	820 bits(2119)	0	410/413(99%)	Metallophos	MPP_superfamily superfamily	This superfamily represent a diverse range of enzymes containing the metalophosphate domain
	981 (A)	EAV39685	gi|118432960	Hypothetical protein OENOO_49004	Unknown						DUF4230	Protein of unknown function
	2210 (A)	EAV39564	gi|118432835	Hypothetical site specific DNA-methyltransferase OENOO_53044	DNA methyltransferase	Oenococcus oeni	520 bits(1340)	0	261/263(99%)	-	-	Putative DNA-methyltransferase
	5021 (A)	EAV39520	gi|118432790	Hypothetical protein OENOO_54035	Methylmalonyl-CoA epimerase	Oenococcus oeni PSU-1	288 bits(738)	1e-97	141/143(99%)	Glo_EDI_BRP_like	Glo_EDI_BRP_like superfamily	This domain superfamily is found in a variety of structurally related metalloproteins, including degradation of aromatic compoundsI and a group of antibiotic resistance proteins
	4472 (A)	EAV39028	gi|118432289	Hypothetical protein OENOO_63062	Unknown
	2181 (A)	EAV38998	gi|118432259	Hypothetical protein OENOO_63029	Exopolysacharide protein Wzm	Lactobacillus rhamnosus Lc 705	348 bits(894)	1e-115	164/327(50%)	Polysaccharide pyruvyl transferase	Polysaccharide pyruvyl transferase	Pyruvyl-transferases involved in peptidoglycan-associated polymer biosynthesis
	2002 (A)	EAV38923	gi|118432183	Hypothetical protein OENOO_64036	Unknown					-	-
	1198 (A)	EAV38773	gi|118432031	Hypothetical protein OENOO_66092	Phosphoribosyltransferse	Oenococcus oeni PSU-1	558 bits(1437)	0	272/272(100%)	PRTases_typeI	Phosphoribosyl transferase (PRT)-type I domain	The type I PRTase family includes a range of phosphoribosyl transferase enzymes and regulatory proteins of the nucleotide synthesis and salvage pathways
	3602 (A)	EAV39549	gi|118432820	Hypothetical protein OENOO_53026	Putative small secreted protein	Oenococcus kitaharae DSM 17330	125 bits(315)	2e-34	60/100(60%)	Transmembrane domain	COG5584 super family	Predicted small secreted protein [Function unknown]
	864 (A)	EAV38700	gi|118431958	Hypothetical protein OENOO_66006	unknown					-	-
	1 Spot numbering as shown in the (A)and (B) 2D-gels depicted in Figure 1.
	2Locus for Oenococcus oeni ATCC BAA-1163 from NCBI data base
	3 Oenococcus oeni ATCC BAA-1163 protein accession code from NCBI database
	4 Protein Name from NCBI database.
	5Predicted protein function by homology
	6Organism encoding the homologue protein used to predict the protein function
	7Score predicted by PSI_BLAST
	8E-value predicted by PSI_BLAST
	9 Number and percentage of identities predicted by PSI_BLAST
	10SMART Domain predicted by SMART
	12Domains predicted by conserved domains database
	13Functional role inferred by the various computer anlyses
