# Supplementary material for: A partial proteome reference map of the wine lactic acid bacterium Oenococcus oeni ATCC BAA-1163
Source: Open Biol. 2014 Feb 26;4(2):130154. doi: 10.1098/rsob.130154 (PMC3938052; doi:10.1098/rsob.130154)
Supplement: Table S3 [file rsob130154supp3.xlsx]

## Sheet: Foglio4
Table S3. O. oeni BAA-1163 strain-specific proteins.
Locus1	Ac. Code2	Protein Name3	AWRIB5684	AWRIB4184	AWRIB5484	AWRIB4224	AWRIB3184	AWRIB4194	AWRIB5534	AWRIB5764	AWRIB3044	AWRIB4294	PSU-14	AWRIB1294	AWRIB2024
EAV39027	gi|118432288	ABC transporter. ATPase OENOO_63061	x	o	x	x	x	x	x	x	x	x	x	x	x
EAV39706	gi|118432981	1,3-propanediol dehydrogenase OENOO_49030	x	x	x	x	x	o	o	x	x	x	x	x	x
EAV38773	gi|118432031	Hypothetical protein OENOO_66092	x	x	o	o	x	x	x	x	x	x	x	x	x
EAV39836	gi|118433116	ABC-type cobalt transport system. ATPase component OENOO_44010	x	x	o	o	x	x	x	x	x	x	x	x	x
EAV39645	gi|118432918	Esterase C OENOO_51026	o	o	n.d.	n.d.	o	o	o	o	o	x	o	o	o
EAV39120	gi|118432382	Dehydrogenase. FAD/FMN-containing OENOO_62071	o	x	o	o	o	o	o	o	o	x	o	o	o
EAV39585	gi|118432857	Carbamoyl-phosphate synthase. Pyrimidine-specific small chain OENOO_52005	x	x	o	o	x	x	x	x	x	x	x	x	x
EAV39564	gi|118432835	Hypothetical site specific DNA-methyltransferase OENOO_53044	x	x	x	x	x	x	x	x	x	x	o	x	x
EAV39333	gi|118432599	Sucrose operon repressor OENOO_58037	x	x	x	x	x	x	x	x	x	x	o	x	x
EAV39048	gi|118432309	Hydrolase, HAD superfamily OENOO_63084	o	x	x	x	x	x	x	o	x	x	x	x	x
EAV38998	gi|118432259	Hypothetical protein OENOO_63029	n.d.	n.d.	n.d.	n.d.	n.d.	n.d.	n.d.	n.d.	n.d.	n.d.	n.d.	n.d.	n.d.
EAV39729	gi|118433005	Acetoin reductase. diacetyl reductase OENOO_48023	o	x	x	x	o	o	o	o	o	o	x	o	o
EAV39358	gi|118432625	Arginine deiminase OENOO_57007	o	x	o	o	o	x	x	o	o	x	x	x	o
EAV39903	gi|118433187	Oxidoreductase OENOO_40005	n.d.	n.d.	n.d.	n.d.	n.d.	n.d.	n.d.	n.d.	n.d.	n.d.	n.d.	n.d.	n.d.
EAV39927	gi|118433212	Hypothetical conserved protein OENOO_38016	x	x	o	o	x	x	x	x	x	x	x	x	x
EAV39809	gi|118433088	Pyruvate oxidase OENOO_45010	x	x	x	x	x	x	o	x	x	x	x	o	x
1 Locus for Oenococcus oeni ATCC BAA-1163 from NCBI data base
2Oenococcus oeni ATCC BAA-1163 protein accession code from NCBI database
3 Protein Name from NCBI database
4Oenococcus oeni strains
Symbols for proteins: x, annotated; o,not annotated, but predicted by genome analysis and n.d., not predicted by genome analysis
